# Supplementary material for: Impact of COVID-19 Lockdown on the Nasopharyngeal Microbiota of Children and Adults Self-Confined at Home
Source: Viruses. 2022 Jul 12;14(7):1521. doi: 10.3390/v14071521 (PMC9315980; doi:10.3390/v14071521)
Supplement: Supplementary file 1 [file viruses-14-01521-s001.zip]

Archive with 1 entries (1 files):
- viruses-1796220-supplementary.pdf
